# Supplementary material for: Manipulating Electronic Effect of Nitrogen Donor-Based Ligands for Efficient Complexation and Separation of Palladium from Highly Acidic Solution
Source: Molecules. 2025 Mar 30;30(7):1533. doi: 10.3390/molecules30071533 (PMC11990395; doi:10.3390/molecules30071533)
Supplement: Supplementary file 1 [file molecules-30-01533-s001.zip]

Archive with 1 entries (1 files):
- molecules-3504714-supplementary.pdf
